# Supplementary material for: A practical method to control spatiotemporal confounding in environmental impact studies
Source: MethodsX. 2018 Jul 5;5:710–6. doi: 10.1016/j.mex.2018.07.003 (PMC6070679; doi:10.1016/j.mex.2018.07.003)
Supplement: Supplementary file 1 [file mmc1.csv]

ancylidae	anostraca	baetidae	caenidae	ceratopogonidae	chironominae	chrysomelidae	coloburiscidae	culicidae	curculionidae	diamesinae	ecnomidae	empididae	gripopterygidae	hydrobiosidae	hydrochidae	hydropsychidae	hydrophilidae	hydroptilidae	leptoceridae	leptophlebiidae	micronectidae	mites	muscidae	oligochaeta	orthocladiinae	physidae	podonominae	psychodidae	staphylinidae	simulidae	Scirtidae	tanypodinae	tipulidae	odonata
1	1	48	8	6	23	0	0	0	0	0	0	10	0	0	0	0	0	3	0	52	3	9	0	42	3	0	0	0	0	2	0	1	3	0
1	0	6	1	0	11	0	0	0	0	1	0	0	0	0	0	0	0	0	0	0	2	1	0	733	0	0	0	0	0	1	0	0	0	0
0	0	4	1	0	53	12	0	0	0	0	0	4	0	0	0	0	0	0	2	0	2	10	0	169	4	0	0	0	0	2	0	0	0	0
0	0	1	1	0	46	0	0	0	0	0	0	1	0	0	0	0	0	2	0	0	0	0	0	128	2	0	0	0	0	0	0	1	0	0
1	0	4	1	0	50	0	0	0	0	0	0	1	0	0	1	0	0	0	0	2	2	2	0	92	8	0	0	0	0	0	0	0	0	0
0	0	3	0	1	66	0	0	0	0	0	0	1	0	0	0	0	0	0	0	2	4	2	0	11	5	0	0	0	0	0	0	1	0	0
0	0	0	2	2	280	0	0	0	0	4	0	0	0	0	0	0	0	0	0	0	0	2	0	77	64	0	0	0	0	1	0	14	0	0
0	0	0	1	2	203	0	0	0	0	0	0	1	0	0	0	0	0	0	1	0	35	1	0	18	44	1	0	0	0	0	0	0	0	0
0	0	28	6	4	9	0	0	0	0	0	0	0	0	0	0	0	0	1	0	7	0	0	0	211	3	0	0	0	0	8	0	0	0	0
0	0	4	0	0	3	0	0	0	0	0	0	0	0	0	0	0	1	1	0	0	3	0	0	13	0	0	0	0	0	6	0	0	0	0
0	0	0	0	0	25	0	0	1	0	0	0	0	0	0	0	0	0	0	0	0	0	0	0	34	2	0	6	0	0	4	0	0	1	0
0	0	2	0	9	41	0	0	0	1	0	0	0	0	0	0	0	0	0	0	0	0	0	0	25	6	0	0	0	0	6	0	0	0	0
0	0	0	0	0	7	0	0	0	1	0	0	0	0	0	0	0	0	0	0	0	0	0	0	0	1	0	0	0	0	3	0	0	1	0
0	0	0	0	2	28	0	0	0	0	0	0	0	0	0	0	0	0	0	0	0	0	0	0	46	5	1	0	0	0	3	0	0	0	0
0	0	1	0	1	22	0	0	0	0	0	0	0	0	0	0	0	0	0	0	0	1	0	0	36	5	0	0	0	0	15	0	0	0	0
0	0	1	0	1	10	0	0	0	0	0	0	0	0	0	0	0	0	0	0	0	12	0	0	0	0	0	0	0	0	0	0	0	0	0
0	0	3	1	1	1	0	0	0	0	0	0	0	3	0	0	0	0	1	0	2	0	0	0	5	0	0	0	0	0	2	0	0	0	0
0	0	0	0	0	0	0	0	0	0	0	0	0	0	0	0	0	0	0	1	0	0	0	0	5	0	2	0	0	0	0	0	0	0	0
0	0	4	5	12	16	0	0	0	0	0	0	1	3	0	0	0	0	0	0	10	0	0	0	11	2	0	0	0	0	2	0	4	0	0
0	0	1	0	0	0	0	0	0	0	0	0	0	0	0	0	0	0	0	0	0	0	0	0	6	0	0	0	0	0	0	0	1	0	0
0	0	5	4	4	11	0	1	0	0	0	0	1	13	2	0	0	0	0	0	14	0	0	0	17	2	0	2	0	0	3	0	0	1	0
0	0	33	6	7	15	0	1	0	0	0	0	1	11	1	0	0	0	0	0	11	0	0	0	30	4	0	0	1	0	15	0	0	0	0
0	0	19	0	0	2	0	0	0	0	0	0	0	2	0	0	0	0	0	0	1	0	0	0	13	2	0	0	0	0	9	0	0	0	0
0	0	1	2	1	11	0	0	0	0	0	0	0	0	0	0	0	0	0	0	1	22	0	0	66	6	0	2	3	0	0	0	1	0	0
0	0	212	82	3	47	0	1	0	0	0	0	9	0	9	0	2	0	2	0	99	0	20	1	142	7	0	0	0	1	10	0	0	0	0
0	0	39	68	3	22	0	0	0	0	0	0	4	0	4	0	0	0	0	0	3	0	1	0	379	10	2	0	0	0	35	0	0	0	0
0	0	4	6	0	36	0	0	0	0	0	0	0	0	0	0	0	0	0	0	0	0	0	0	131	2	0	0	0	0	0	0	0	0	0
0	0	2	45	1	48	0	0	0	0	0	0	8	0	2	0	1	0	0	0	7	0	8	0	462	9	0	0	0	0	57	0	1	18	0
0	0	11	13	0	0	0	0	0	0	0	0	0	0	0	0	0	0	0	0	1	0	1	0	15	0	0	0	0	0	7	0	0	0	0
0	0	4	5	0	43	0	0	0	0	0	1	0	0	0	0	1	0	0	0	1	0	1	0	21	5	0	0	0	0	1	0	1	1	0
0	0	25	42	6	98	0	0	0	0	0	0	0	0	1	0	0	0	0	0	6	0	11	0	109	24	0	0	0	0	2	0	2	2	0
0	0	71	1	1	55	0	0	0	0	0	0	0	0	0	0	0	0	0	0	0	20	0	0	390	0	0	0	0	0	1	0	0	0	0
0	0	0	0	0	0	0	0	0	0	0	0	0	1	0	0	0	0	0	0	0	0	0	0	7	0	0	0	1	0	4	1	0	4	0
0	0	0	0	0	0	0	0	0	0	0	0	0	6	0	0	0	0	0	0	0	0	0	0	14	0	0	0	2	0	4	0	0	2	2
0	0	0	0	5	15	0	0	0	0	0	0	0	3	0	0	0	0	0	0	0	0	0	0	14	0	0	0	4	0	0	0	5	0	0
0	0	0	0	8	14	0	0	0	0	0	0	0	23	0	0	0	0	1	0	0	0	0	0	14	0	0	0	20	0	18	0	6	14	0
0	0	0	0	3	1	0	0	0	0	0	0	0	4	0	0	0	0	0	0	0	0	0	0	368	0	0	0	1	0	13	0	0	2	0
0	0	0	0	9	131	0	0	0	0	0	0	0	0	0	0	0	0	0	0	0	0	0	0	52	0	0	0	8	0	0	0	0	2	0
0	0	0	0	0	61	0	0	0	0	0	0	0	0	0	0	0	0	0	0	0	0	0	0	300	0	0	0	1	0	0	0	0	4	0
0	0	0	0	0	159	0	0	0	0	0	0	0	0	0	0	0	0	0	0	0	1	0	0	189	1	0	0	1	0	0	0	0	0	0
