# Supplementary material for: A practical method to control spatiotemporal confounding in environmental impact studies
Source: MethodsX. 2018 Jul 5;5:710–6. doi: 10.1016/j.mex.2018.07.003 (PMC6070679; doi:10.1016/j.mex.2018.07.003)
Supplement: Supplementary file 2 [file mmc2.csv]

site	month	day	dist	date	time	cd	cr	cu	zn	no2	no3	nh3	tn	tp	op	alk	toc	cod	sb	cond	temp	sali	do	ph1	ph2	turb	vel	depth	width	chla	cfpom	sed	canop	graz	ind	for	rec	road	tra	un	res	treat	qua	graz1000	ind1000	for1000	rec1000	road1000	tra1000
up1	dec	1	0	11/12/2013	1	0.2	4.1	1	10	0.01	0.01	0.01	0.11	0.04	0.02	23	2.9	8	0	NA	20.83	NA	NA	NA	7.65	24.5	0.23	26	4	1.97	2.69	1.14	26.68	48.55	0	13.83	0.29	8.26	0.65	4.44	22.37	0	1.61	64.34	0	4.21	0	13.93	1.25
up2	dec	1	1.8	11/12/2013	1	0.3	3.9	1.1	9.1	0	0.01	0.01	0.19	0.04	0	16	3.3	8	0	NA	20.16	NA	NA	NA	7.47	30.4	0.38	35.33	4	2.68	0.96	1.59	24.86	62.89	0.08	7.32	0.15	6.1	0.51	8.05	14.07	0	0.83	65.17	0	0	0	4	0
up3	dec	1	3.2	11/12/2013	1	0.2	2.9	1	9.4	0	0.01	0.01	0.16	0.04	0	18	3.4	17	0	NA	19.46	NA	NA	NA	7.58	39.5	0.24	35.67	3	3.41	0.96	1.14	33.44	62.48	0.18	7.35	0.16	6.11	0.51	8.3	14.08	0	0.83	37.8	12.38	2.84	0.26	7.77	0.81
up4	dec	1	3.9	11/12/2013	1	0.2	3.1	0.9	8.9	0	0.02	0.04	0.58	0.08	0	18	3.3	12	0.01	NA	18.57	NA	NA	NA	7.31	32.03	0.17	25	4	4.36	8.3	1.25	31.36	59.81	0.24	8.52	0.45	5.49	0.46	8.19	16.21	0.01	0.64	17.95	11.26	2.64	12.93	6.09	0.16
ds1	dec	1	4.08	11/12/2013	1	0.4	2.6	0.8	10	0.05	0.31	0.03	0.95	0.36	0.01	23	5.1	17	0.02	NA	18.82	NA	NA	NA	7.42	31.47	0.19	36.33	3	7.34	3.37	1.15	37.86	59.78	0.24	8.52	0.45	5.49	0.46	8.19	16.21	0.02	0.64	8.45	16.75	2.68	12.93	7.67	1.43
ds2	dec	1	4.83	11/12/2013	1	0.4	5.7	2.2	21	0.05	0.34	NA	NA	NA	0.01	25	5.8	14	0.02	NA	18.44	NA	NA	NA	7.57	36.97	0.04	45.67	3	7.56	0.8	1.28	32.4	59.34	0.43	8.44	0.51	5.5	0.46	8.26	16.14	0.29	0.64	8.67	21.45	1.36	7.19	6.85	3.8
ds3	dec	1	6.53	11/12/2013	1	0.4	3.2	1.1	12	0.05	0.3	0.02	0.92	0.31	0	27	6.2	4	0.02	NA	17.65	NA	NA	NA	7.52	44.4	0.2	43.33	5	23.06	2.38	1.05	42.54	58.99	0.43	8.33	0.51	5.47	0.45	8.41	16.49	0.29	0.63	27.03	11.27	0.51	2.84	6.02	0.26
ds4	dec	1	7.08	11/12/2013	1	0.3	2.4	0.9	12	0.04	0.27	NA	NA	NA	0	30	6.2	15	0.02	NA	18.31	NA	NA	NA	7.69	43.37	0.04	51.33	5	27.96	0.42	1.1	35.52	58.79	0.42	8.3	0.51	5.49	0.45	8.42	16.7	0.29	0.63	27.36	4.55	0.19	3.1	9.13	0.07
up1	apr	126	0	16/04/2014	2	0.2	4	0.99	8.9	0	0.06	0.01	0.23	0.04	0.01	16	4.3	10	0.02	64	13.72	0.07	9.17	7	7.27	53.83	0.17	26.67	7	1.67	7.09	1.19	25.9	48.55	0	13.83	0.29	8.26	0.65	4.44	22.37	0	1.61	64.34	0	4.21	0	13.93	1.25
up2	apr	126	1.8	16/04/2014	2	0.2	3.3	0.99	7.9	0	0.06	0.01	0.24	0.04	0.03	17	4.4	11	0.02	65	13.82	0.07	9.02	7	7.18	51.4	0.23	21	7.5	1.83	28.65	1.57	40.98	62.89	0.08	7.32	0.15	6.1	0.51	8.05	14.07	0	0.83	65.17	0	0	0	4	0
up3	apr	126	3.2	16/04/2014	2	0.2	2.3	0.99	7.3	0	0.05	0.03	0.38	0.06	0	18	5	12	0.01	64	15.15	0.07	9.39	7	6.9	45.37	0.2	38.33	6.1	1.97	2.46	1.06	50.6	62.48	0.18	7.35	0.16	6.11	0.51	8.3	14.08	0	0.83	37.8	12.38	2.84	0.26	7.77	0.81
up4	apr	126	3.9	16/04/2014	2	0.2	1.3	0.99	7.9	0	0.06	0.01	0.41	0.1	0.01	17	5.2	17	0.13	64	14.38	0.07	8.65	7	7.34	48.5	0.17	18	6.15	2.14	3.52	1.27	35.52	59.81	0.24	8.52	0.45	5.49	0.46	8.19	16.21	0.01	0.64	17.95	11.26	2.64	12.93	6.09	0.16
ds1	apr	126	4.08	16/04/2014	2	0.2	1.7	0.99	8.3	0	0.1	0.07	0.57	0.22	0.02	17	6.3	19	0.08	140	14.59	0.15	8.6	6.8	7.1	47.9	0.2	30	4	4.12	0.77	1.03	52.42	59.78	0.24	8.52	0.45	5.49	0.46	8.19	16.21	0.02	0.64	8.45	16.75	2.68	12.93	7.67	1.43
ds2	apr	126	4.83	16/04/2014	2	0.2	4.3	1	18	0	0.18	0.18	1	0.46	0.05	18	8.2	21	0.06	270	15.03	0.28	8.02	6.7	6.93	41.03	0.19	54.33	4.7	5.15	4.37	1.19	38.12	59.34	0.43	8.44	0.51	5.5	0.46	8.26	16.14	0.29	0.64	8.67	21.45	1.36	7.19	6.85	3.8
ds3	apr	126	6.53	16/04/2014	2	0.2	2	0.99	12	0	0.19	0.17	0.88	0.35	0.04	17	7.9	21	0.02	260	15.38	0.27	7.78	6.7	6.98	47.3	0.2	30.33	2.9	6.41	7.46	1.17	31.36	58.99	0.43	8.33	0.51	5.47	0.45	8.41	16.49	0.29	0.63	27.03	11.27	0.51	2.84	6.02	0.26
ds4	apr	126	7.08	16/04/2014	2	0.2	1.3	0.99	9.3	0	0.19	0.16	1.1	0.43	0.03	18	7.7	53	0.04	250	15.58	0.27	7.44	6.8	6.91	49.7	0.16	31.67	8.5	3.6	1.03	1.39	42.02	58.79	0.42	8.3	0.51	5.49	0.45	8.42	16.7	0.29	0.63	27.36	4.55	0.19	3.1	9.13	0.07
up1	aug	260	0	28/08/2014	3	0.2	2.8	1.2	8.7	0	0.36	0.01	0.52	0.01	0	57	1.8	7	0.01	57	10.36	0.06	NA	6.9	7.09	21.63	0.56	29.83	4.5	0.89	2.7	1.31	45.92	48.55	0	13.83	0.29	8.26	0.65	4.44	22.37	0	1.61	64.34	0	4.21	0	13.93	1.25
up2	aug	260	1.8	28/08/2014	3	0.2	2.8	1	6	0	0.34	0.01	0.43	0.01	0	56	1.8	6	0.01	56	10.4	0.06	NA	6.9	7.56	21	0.6	44.17	4.5	1.21	10.32	1.75	22	62.89	0.08	7.32	0.15	6.1	0.51	8.05	14.07	0	0.83	65.17	0	0	0	4	0
up3	aug	260	3.2	28/08/2014	3	0.2	2.5	1	10	0	0.34	0.01	0.35	0.02	0	57	1.9	7	0.01	57	10.47	0.06	NA	6.8	7.43	24.17	0.41	49.23	4.5	1.76	1.89	1.06	46.7	62.48	0.18	7.35	0.16	6.11	0.51	8.3	14.08	0	0.83	37.8	12.38	2.84	0.26	7.77	0.81
up4	aug	260	3.9	28/08/2014	3	0.2	2.5	1	9.3	0	0.33	0.03	0.56	0.02	0	57	1.9	12	0.02	57	10.6	0.06	NA	6.8	7.54	29.53	0.09	30.33	8	0.98	16.25	1.18	53.2	59.81	0.24	8.52	0.45	5.49	0.46	8.19	16.21	0.01	0.64	17.95	11.26	2.64	12.93	6.09	0.16
ds1	aug	260	4.08	28/08/2014	3	0.2	2.5	1	7.6	0.04	0.48	0.36	1.4	0.18	0	150	2.2	16	0.06	150	10.74	0.15	NA	6.8	7.8	30.07	0.15	52	5	3.43	1.83	1	62.56	59.78	0.24	8.52	0.45	5.49	0.46	8.19	16.21	0.02	0.64	8.45	16.75	2.68	12.93	7.67	1.43
ds2	aug	260	4.83	28/08/2014	3	0.2	5.6	1.2	11	0.03	0.45	0.27	0.98	0.14	0	130	2.1	13	0.03	130	10.78	0.13	NA	6.8	7.49	32.8	0.07	63.67	4	2.68	1.53	1.12	29.28	59.34	0.43	8.44	0.51	5.5	0.46	8.26	16.14	0.29	0.64	8.67	21.45	1.36	7.19	6.85	3.8
ds3	aug	260	6.53	28/08/2014	3	0.2	6.7	2.2	20	0.03	0.45	0.26	1.1	0.13	0	120	2.4	10	0.01	120	11.05	0.12	NA	6.9	7.53	23.99	0.4	50.5	4	2.64	8.99	1.1	45.14	58.99	0.43	8.33	0.51	5.47	0.45	8.41	16.49	0.29	0.63	27.03	11.27	0.51	2.84	6.02	0.26
ds4	aug	260	7.08	28/08/2014	3	0.2	2.3	1.6	16	0.03	0.45	0.25	1	0.14	0	130	2.1	19	0.14	130	11.08	0.12	NA	6.9	7.87	34	0.11	54.33	4	2.45	0.74	1.15	45.14	58.79	0.42	8.3	0.51	5.49	0.45	8.42	16.7	0.29	0.63	27.36	4.55	0.19	3.1	9.13	0.07
up1	nov	336	0	12/11/2014	4	1.1	3.8	10	35	0	0.01	0.01	0.11	0.02	0.01	26	2.6	9	0.01	74	16.39	0.08	8.83	7.4	7.61	24.5	0.32	18.5	5.17	3.09	6.01	1.16	36.56	48.55	0	13.83	0.29	8.26	0.65	4.44	22.37	0	1.61	64.34	0	4.21	0	13.93	1.25
up2	nov	336	1.8	12/11/2014	4	0.6	2.7	1.2	8.3	0	0.01	0.01	0.2	0.02	0	29	2.5	9	0.01	75	16.64	0.08	8.28	7.3	7.57	19.3	0.37	4.2	6.13	3.12	0.64	1.36	35.52	62.89	0.08	7.32	0.15	6.1	0.51	8.05	14.07	0	0.83	65.17	0	0	0	4	0
up3	nov	336	3.2	12/11/2014	4	0.2	1.9	1	10	0	0.01	0.01	0.25	0.02	0	26	2.6	9	0.01	78	16.88	0.08	8.16	7.2	7.66	17.23	0.33	7.83	5.19	3.11	14.11	1.62	53.2	62.48	0.18	7.35	0.16	6.11	0.51	8.3	14.08	0	0.83	37.8	12.38	2.84	0.26	7.77	0.81
up4	nov	336	3.9	12/11/2014	4	0.2	2.8	1	7.8	0	0.01	0.01	0.2	0.02	0	28	2.8	8	0.01	96	17.2	0.08	8.2	7.2	7.69	24.03	0.4	8.83	4.76	3.34	0.34	1.19	29.54	59.81	0.24	8.52	0.45	5.49	0.46	8.19	16.21	0.01	0.64	17.95	11.26	2.64	12.93	6.09	0.16
ds1	nov	336	4.08	12/11/2014	4	0.2	4.7	1	13	0.07	0.5	0.02	2.2	0.58	0	55	9.1	27	0.06	600	18.11	0.62	8.33	7.2	7.73	20.3	0.37	9.75	4.48	18.2	4.54	1.08	54.76	59.78	0.24	8.52	0.45	5.49	0.46	8.19	16.21	0.02	0.64	8.45	16.75	2.68	12.93	7.67	1.43
ds2	nov	336	4.83	12/11/2014	4	0.2	1.8	1	10	0.03	0.23	0.01	0.98	0.34	0.01	42	4	12	0.03	320	17.54	0.33	7.88	7.2	7.64	19.33	0.36	11.63	4.7	8.98	0.3	1.08	51.9	59.34	0.43	8.44	0.51	5.5	0.46	8.26	16.14	0.29	0.64	8.67	21.45	1.36	7.19	6.85	3.8
ds3	nov	336	6.53	12/11/2014	4	0.2	1.3	1	10	0	0.1	0.03	0.57	0.18	0.01	33	3.3	12	0.01	170	19.19	0.18	6.77	7.1	7.4	39.53	0.36	11.07	3.12	5.87	10.61	0.87	52.68	58.99	0.43	8.33	0.51	5.47	0.45	8.41	16.49	0.29	0.63	27.03	11.27	0.51	2.84	6.02	0.26
ds4	nov	336	7.08	12/11/2014	4	0.2	3	1	12	0.02	0.18	0.02	0.84	0.31	0.01	40	4.1	15	0.02	310	19.2	0.32	6.69	7.1	7.45	33.93	0.09	11.2	6.26	9.52	5.6	0.86	34.48	58.79	0.42	8.3	0.51	5.49	0.45	8.42	16.7	0.29	0.63	27.36	4.55	0.19	3.1	9.13	0.07
up1	may	518	0	13/05/2015	5	0.2	2.7	1	10	0	0.01	0.01	0.29	0.03	0	14	4.5	12	0.01	66	8.95	0.06	11.4	7.8	7.44	54.73	0.42	21	6.9	0.81	2.66	1.21	32.4	48.55	0	13.83	0.29	8.26	0.65	4.44	22.37	0	1.61	64.34	0	4.21	0	13.93	1.25
up2	may	518	1.8	13/05/2015	5	0.2	2	1	7	0	0.01	0.01	0.25	0.06	0	13	4.6	14	0.01	64	8.95	0.07	10.75	7.6	7.4	63.57	0.2	103.33	7	0.84	2.35	1.17	53.2	62.89	0.08	7.32	0.15	6.1	0.51	8.05	14.07	0	0.83	65.17	0	0	0	4	0
up3	may	518	3.2	13/05/2015	5	0.2	1.7	1	8.7	0	0.01	0.01	0.26	0.04	0	13	4.8	13	0.01	69	9.33	0.07	11.91	7.5	7.97	66.2	0.3	50.67	8	0.88	3.31	1.17	56.58	62.48	0.18	7.35	0.16	6.11	0.51	8.3	14.08	0	0.83	37.8	12.38	2.84	0.26	7.77	0.81
up4	may	518	3.9	13/05/2015	5	0.2	2	1	7	0	0.01	0.01	0.31	0.05	0	15	4.8	14	0.03	79	9.47	0.07	10.82	7.3	7.47	50.2	0.44	31	7	0.83	2.49	1.24	50.08	59.81	0.24	8.52	0.45	5.49	0.46	8.19	16.21	0.01	0.64	17.95	11.26	2.64	12.93	6.09	0.16
ds1	may	518	4.08	13/05/2015	5	0.2	1	1	6.3	0.58	0.2	0.08	2.8	0.42	0	38	7.3	24	0.12	330	9.88	0.25	11.69	7.8	7.72	49.27	0.45	35.33	5.5	0.79	0.74	1.29	48	59.78	0.24	8.52	0.45	5.49	0.46	8.19	16.21	0.02	0.64	8.45	16.75	2.68	12.93	7.67	1.43
ds2	may	518	4.83	13/05/2015	5	0.2	2.3	1	18	0.1	0.05	0.01	0.59	0.12	0	17	5.4	24	0.05	130	9.88	0.15	12.38	7.4	7.81	51.73	0.23	50	7.8	0.7	2.47	1.28	46.18	59.34	0.43	8.44	0.51	5.5	0.46	8.26	16.14	0.29	0.64	8.67	21.45	1.36	7.19	6.85	3.8
ds3	may	518	6.53	13/05/2015	5	0.2	1.7	1	21	0	0.02	0.01	0.31	0.06	0	16	4.8	15	0.01	89	11.04	0.09	11.12	7.3	7.34	58.37	0.23	43.33	5.5	0.8	7.4	1.3	33.44	58.99	0.43	8.33	0.51	5.47	0.45	8.41	16.49	0.29	0.63	27.03	11.27	0.51	2.84	6.02	0.26
ds4	may	518	7.08	13/05/2015	5	0.2	4.3	1	76	0.01	0.07	0.01	0.36	0.12	0.01	18	5.5	14	0.03	110	11.33	0.11	10.07	7.3	7.63	63.43	0.11	43.33	8.64	0.67	1.25	1.08	33.7	58.79	0.42	8.3	0.51	5.49	0.45	8.42	16.7	0.29	0.63	27.36	4.55	0.19	3.1	9.13	0.07
[truncated: 135 more columns]
